# Supplementary material for: Habitat diversification associated with urban development has a little effect on genetic structure in the annual native plant Commelina communis in an East Asian megacity
Source: Ecol Evol. 2024 Feb 21;14(2):e10975. doi: 10.1002/ece3.10975 (PMC10880129; doi:10.1002/ece3.10975)
Supplement: Supplementary file 1 — Data S1. [file ECE3-14-e10975-s001.zip]

Archive with 3 entries (3 files):
- Data_ECE-2023-12-02140.xlsx
- MS_Apendix_revision1204.docx
- Table_IBD1205.xlsx
