# Supplementary material for: Habitat diversification associated with urban development has a little effect on genetic structure in the annual native plant Commelina communis in an East Asian megacity
Source: Ecol Evol. 2024 Feb 21;14(2):e10975. doi: 10.1002/ece3.10975 (PMC10880129; doi:10.1002/ece3.10975)
Supplement: Supplementary file 1 — Data S1. [file ECE3-14-e10975-s001.zip › Data_ECE-2023-12-02140.xlsx]

## Sheet: Table S1
	Table S1 The information of site and genetic diversity for 25 study populations. Habitat types and their abbreviations, locations, number of maternal plants from whom seed was collected (S), number of germinated plants whose leaves were collected in the greenhouse (G), number of plants whose leaves were collected in the field (F), number of plants whose leaves could not be sampled in the greenhou…
	Site ID	Prefecture	Habitat type	Type	Latitude	Longitude	Sampling						NA			AR			HO			HE			FIS			HWE
							S	G	F	M	N		Mean	95% CI		Mean	95% CI		Mean	95% CI		Mean	95% CI		Mean	95% CI		P
	a	Kyoto	agricultural land	RA	35.111	135.822	15	8	0	2	6		1.402	(1.363-1.442)		1.331	(1.298-1.365)		0.026	(0.015-0.036)		0.18	(0.161-0.198)		0.858	(0.785-0.899)		< 0.001
	b	Kyoto	agricultural land	RA	35.027	135.675	6	5	3	0	8		1.28	(1.244-1.316)		1.186	(1.160-1.212)		0.038	(0.026-0.049)		0.093	(0.079-0.106)		0.595	(0.463-0.641)		< 0.001
	c	Kyoto	agricultural land	RA	34.966	135.66	2	2	6	0	8		1.339	(1.300-1.377)		1.247	(1.217-1.277)		0.038	(0.028-0.049)		0.127	(0.111-0.143)		0.699	(0.622-0.761)		< 0.001
	d	Osaka	agricultural land	RA	34.881	135.524	1	0	5	0	5		1.205	(1.170-1.239)		1.168	(1.139-1.197)		0.028	(0.015-0.041)		0.087	(0.072-0.102)		0.676	(0.570-0.820)		< 0.001
	e	Hyogo	agricultural land	RA	34.935	135.392	4	3	5	0	8		1.361	(1.322-1.400)		1.287	(1.255-1.319)		0.023	(0.013-0.034)		0.153	(0.135-0.170)		0.848	(0.775-0.901)		< 0.001
	f	Hyogo	agricultural land	RA	34.926	135.315	7	5	3	0	8		1.302	(1.261-1.343)		1.202	(1.173-1.230)		0.029	(0.016-0.042)		0.099	(0.085-0.114)		0.707	(0.666-0.845)		< 0.001
	g	Hyogo	agricultural land	RA	34.841	135.264	4	3	5	0	8		1.338	(1.299-1.377)		1.261	(1.230-1.292)		0.027	(0.016-0.038)		0.136	(0.120-0.153)		0.803	(0.729-0.870)		< 0.001
	h	Hyogo	agricultural land	RA	34.79	135.219	3	2	6	0	8		1.339	(1.301-1.377)		1.259	(1.229-1.289)		0.025	(0.014-0.035)		0.135	(0.119-0.152)		0.818	(0.746-0.882)		< 0.001
	i	Kyoto	agricultural land	UA	34.881	135.762	0	0	5	0	5		/	/		/	/		/	/		/	/		/	/		NA
	j	Osaka	agricultural land	UA	34.838	135.501	7	4	4	0	8		1.364	(1.325-1.403)		1.286	(1.254-1.318)		0.026	(0.015-0.037)		0.151	(0.134-0.168)		0.826	(0.763-0.893)		< 0.001
	k	Osaka	agricultural land	UA	34.784	135.486	8	4	4	1	7		1.331	(1.293-1.369)		1.27	(1.238-1.302)		0.028	(0.017-0.039)		0.146	(0.128-0.164)		0.806	(0.722-0.865)		< 0.001
	l	Hyogo	agricultural land	UA	34.814	135.408	8	5	3	0	8		1.305	(1.268-1.342)		1.221	(1.193-1.249)		0.031	(0.020-0.042)		0.112	(0.097-0.127)		0.721	(0.665-0.815)		< 0.001
	m	Hyogo	agricultural land	UA	34.782	135.381	4	4	4	0	8		1.342	(1.304-1.381)		1.26	(1.229-1.291)		0.027	(0.015-0.039)		0.137	(0.120-0.153)		0.802	(0.741-0.885)		< 0.001
	n	Hyogo	agricultural land	UA	34.881	135.222	8	4	4	3	5		1.256	(1.220-1.292)		1.219	(1.188-1.25)		0.03	(0.019-0.042)		0.12	(0.103-0.138)		0.747	(0.605-0.796)		< 0.001
	o	Kyoto	park	UP	35.004	135.78	13	4	4	0	8		1.369	(1.33-1.408)		1.286	(1.255-1.318)		0.027	(0.015-0.038)		0.15	(0.133-0.167)		0.821	(0.760-0.892)		< 0.001
	p	Kyoto	park	UP	34.987	135.746	8	5	3	0	8		1.476	(1.436-1.516)		1.34	(1.309-1.371)		0.051	(0.040-0.063)		0.175	(0.158-0.192)		0.708	(0.627-0.739)		< 0.001
	q	Osaka	park	UP	34.717	135.576	10	4	4	0	8		1.489	(1.449-1.529)		1.373	(1.340-1.405)		0.025	(0.015-0.036)		0.195	(0.178-0.213)		0.87	(0.817-0.912)		< 0.001
	r	Osaka	park	UP	34.81	135.532	3	2	6	0	8		1.264	(1.228-1.300)		1.152	(1.130-1.174)		0.026	(0.014-0.038)		0.071	(0.061-0.082)		0.631	(0.644-0.832)		< 0.001
	s	Hyogo	park	UP	34.744	135.336	2	1	7	0	8		1.226	(1.192-1.259)		1.156	(1.131-1.180)		0.027	(0.015-0.038)		0.078	(0.066-0.091)		0.659	(0.611-0.822)		< 0.001
	t	Kyoto	roadside	UR	35.012	135.749	6	3	5	0	8		1.385	(1.346-1.425)		1.282	(1.251-1.313)		0.027	(0.015-0.038)		0.147	(0.130-0.164)		0.818	(0.751-0.880)		< 0.001
	u	Kyoto	roadside	UR	34.992	135.727	9	5	3	0	8		1.045	(1.028-1.062)		1.032	(1.019-1.045)		0.027	(0.015-0.040)		0.016	(0.009-0.022)		-0.746	(-0.713--0.330)		< 0.001
	v	Osaka	roadside	UR	34.801	135.515	8	5	3	0	8		1.35	(1.312-1.389)		1.289	(1.256-1.321)		0.024	(0.014-0.035)		0.155	(0.137-0.172)		0.842	(0.763-0.894)		< 0.001
	w	Osaka	roadside	UR	34.818	135.513	7	2	6	1	7		1.362	(1.323-1.401)		1.265	(1.235-1.294)		0.023	(0.013-0.033)		0.136	(0.120-0.152)		0.831	(0.779-0.901)		< 0.001
	x	Osaka	roadside	UR	34.672	135.499	3	2	4	0	6		1.37	(1.331-1.409)		1.288	(1.256-1.319)		0.062	(0.050-0.074)		0.15	(0.133-0.167)		0.588	(0.436-0.570)		< 0.001
	y	Hyogo	roadside	UR	34.807	135.409	4	1	7	0	8		1.222	(1.188-1.256)		1.194	(1.164-1.224)		0.025	(0.013-0.037)		0.108	(0.091-0.125)		0.769	(0.644-0.855)		< 0.001

## Sheet: Population_data
No	Pop.1	Pop.2	Type1	Type2	Nei' s genetic distance	Fst	Geographic distance	Landscape difference (250m)	Landscape difference (500m)	Landscape difference (1000m)
1	a	b	RA	RA	0.092	0.225	16.318	0.404	0.381	0.288
2	a	c	RA	RA	0.084	0.224	21.883	0.257	0.224	0.212
3	a	d	RA	RA	0.185	0.418	37.297	0.425	0.54	0.259
4	a	e	RA	RA	0.084	0.205	43.826	0.533	0.692	0.416
5	a	f	RA	RA	0.208	0.443	50.57	0.584	0.664	0.356
6	a	g	RA	RA	0.116	0.262	59.057	0.701	0.812	0.342
7	a	h	RA	RA	0.102	0.227	65.538	0.545	0.495	0.227
8	a	j	RA	UA	0.096	0.217	42.211	0.507	0.556	0.655
9	a	k	RA	UA	0.108	0.242	47.523	0.884	0.632	0.632
10	a	l	RA	UA	0.118	0.256	50.172	0.31	0.522	0.692
11	a	m	RA	UA	0.1	0.233	54.326	0.816	0.723	0.785
12	a	n	RA	UA	0.147	0.328	60.37	0.842	0.743	0.609
13	a	o	RA	UP	0.056	0.163	12.538	0.68	0.688	0.641
14	a	p	RA	UP	0.07	0.156	15.499	0.766	0.731	0.873
15	a	q	RA	UP	0.07	0.157	49.221	0.858	0.624	0.667
16	a	r	RA	UP	0.149	0.324	42.707	0.706	0.524	0.502
17	a	s	RA	UP	0.124	0.282	60.263	0.827	0.808	0.848
18	a	t	RA	UR	0.08	0.193	12.88	0.89	0.682	0.865
19	a	u	RA	UR	0.208	0.442	15.774	0.957	0.832	0.896
20	a	v	RA	UR	0.104	0.228	44.39	0.834	0.686	0.709
21	a	w	RA	UR	0.099	0.228	43.148	0.747	0.618	0.653
22	a	x	RA	UR	0.106	0.226	57.061	0.971	0.854	0.913
23	a	y	RA	UR	0.119	0.28	50.592	0.823	0.719	0.756
24	b	c	RA	UA	0.125	0.303	33.991	0.237	0.156	0.077
25	b	d	RA	UR	0.111	0.27	27.617	0.438	0.486	0.425
26	b	e	RA	UA	0.112	0.28	38.193	0.545	0.636	0.579
27	b	f	RA	RA	0.097	0.241	27.788	0.596	0.613	0.523
28	b	g	RA	RA	0.103	0.291	6.966	0.714	0.76	0.514
29	b	h	RA	RA	0.192	0.474	21.276	0.308	0.28	0.271
30	b	j	RA	RA	0.204	0.497	34.696	0.087	0.25	0.36
31	b	k	RA	RA	0.132	0.319	42.808	0.479	0.35	0.334
32	b	l	RA	RA	0.105	0.252	49.233	0.161	0.225	0.397
33	b	m	RA	UA	0.105	0.251	26.383	0.424	0.425	0.488
34	b	n	RA	UA	0.111	0.278	32.023	0.448	0.443	0.313
35	b	o	RA	UA	0.128	0.351	44.387	0.298	0.33	0.352
36	b	p	RA	UP	0.081	0.219	9.897	0.38	0.458	0.583
37	b	q	RA	UP	0.091	0.197	7.82	0.479	0.271	0.364
38	b	r	RA	UP	0.076	0.182	35.626	0.424	0.168	0.193
39	b	s	RA	UP	0.16	0.366	27.485	0.444	0.51	0.558
40	b	t	RA	UP	0.11	0.288	44.144	0.467	0.374	0.575
41	b	u	RA	UR	0.092	0.226	6.889	0.565	0.533	0.608
42	b	v	RA	UR	0.218	0.532	6.085	0.446	0.394	0.414
43	b	w	RA	UR	0.123	0.279	29.039	0.349	0.342	0.357
44	b	x	RA	UR	0.122	0.274	42.649	0.579	0.558	0.625
45	b	y	RA	UR	0.132	0.346	34.448	0.443	0.428	0.46
46	c	d	RA	RA	0.189	0.463	15.575	0.341	0.503	0.363
47	c	e	RA	RA	0.125	0.285	24.717	0.449	0.653	0.518
48	c	f	RA	RA	0.221	0.493	31.797	0.5	0.63	0.461
49	c	g	RA	RA	0.138	0.319	38.701	0.617	0.778	0.45
50	c	h	RA	RA	0.132	0.293	44.729	0.304	0.298	0.207
51	c	j	RA	UA	0.126	0.283	20.347	0.334	0.382	0.44
52	c	k	RA	UA	0.127	0.299	25.667	0.722	0.472	0.414
53	c	l	RA	UA	0.131	0.309	28.546	0.091	0.355	0.476
54	c	m	RA	UA	0.106	0.274	32.609	0.66	0.555	0.568
55	c	n	RA	UA	0.149	0.368	41.057	0.684	0.574	0.393
56	c	o	RA	UP	0.087	0.236	11.704	0.482	0.462	0.43
57	c	p	RA	UP	0.096	0.21	8.104	0.525	0.578	0.662
58	c	q	RA	UP	0.094	0.212	28.677	0.618	0.42	0.445
59	c	r	RA	UP	0.171	0.377	20.933	0.464	0.318	0.276
60	c	s	RA	UP	0.127	0.318	38.514	0.667	0.64	0.637
61	c	t	RA	UR	0.092	0.233	9.564	0.618	0.497	0.653
62	c	u	RA	UR	0.23	0.512	6.775	0.801	0.664	0.686
63	c	v	RA	UR	0.129	0.289	22.572	0.625	0.516	0.493
64	c	w	RA	UR	0.116	0.279	21.279	0.554	0.465	0.437
65	c	x	RA	UR	0.114	0.269	35.838	0.815	0.687	0.703
66	c	y	RA	UR	0.131	0.337	28.906	0.654	0.55	0.54
67	d	e	RA	RA	0.214	0.458	13.42	0.112	0.158	0.164
68	d	f	RA	RA	0.288	0.623	19.702	0.164	0.133	0.097
69	d	g	RA	RA	0.228	0.499	24.121	0.281	0.281	0.083
70	d	h	RA	RA	0.207	0.47	29.601	0.252	0.256	0.179
71	d	j	RA	UA	0.167	0.425	5.29	0.496	0.654	0.716
72	d	k	RA	UA	0.181	0.452	11.317	0.886	0.728	0.655
73	d	l	RA	UA	0.194	0.476	12.975	0.35	0.617	0.726
74	d	m	RA	UA	0.198	0.464	17.046	0.817	0.818	0.813
75	d	n	RA	UA	0.24	0.56	27.524	0.842	0.839	0.64
76	d	o	RA	UP	0.18	0.432	27.031	0.618	0.715	0.663
77	d	p	RA	UP	0.176	0.361	23.353	0.643	0.826	0.902
78	d	q	RA	UP	0.168	0.359	18.874	0.644	0.596	0.691
79	d	r	RA	UP	0.257	0.57	8.016	0.428	0.527	0.523
80	d	s	RA	UP	0.217	0.529	22.971	0.811	0.903	0.876
81	d	t	RA	UR	0.168	0.403	25.124	0.779	0.759	0.894
82	d	u	RA	UR	0.319	0.734	22.269	0.959	0.928	0.925
83	d	v	RA	UR	0.193	0.444	8.926	0.769	0.782	0.734
84	d	w	RA	UR	0.194	0.445	7.175	0.703	0.715	0.677
85	d	x	RA	UR	0.215	0.459	23.4	0.973	0.949	0.942
86	d	y	RA	UR	0.197	0.522	13.333	0.772	0.816	0.782
87	e	f	RA	RA	0.223	0.471	7.08	0.065	0.043	0.07
88	e	g	RA	RA	0.123	0.283	15.627	0.167	0.193	0.109
89	e	h	RA	RA	0.124	0.27	22.516	0.272	0.365	0.33
90	e	j	RA	UA	0.125	0.262	14.661	0.518	0.739	0.869
91	e	k	RA	UA	0.118	0.267	18.779	0.902	0.773	0.747
92	e	l	RA	UA	0.149	0.313	13.463	0.46	0.746	0.879
93	e	m	RA	UA	0.123	0.274	16.956	0.834	0.862	0.899
94	e	n	RA	UA	0.149	0.346	16.6	0.858	0.883	0.795
95	e	o	RA	UP	0.094	0.222	36.205	0.637	0.76	0.717
96	e	p	RA	UP	0.097	0.199	32.747	0.625	0.871	0.952
97	e	q	RA	UP	0.082	0.182	29.461	0.621	0.644	0.785
98	e	r	RA	UP	0.172	0.371	18.888	0.382	0.591	0.652
99	e	s	RA	UP	0.143	0.319	21.848	0.828	0.947	0.927
100	e	t	RA	UR	0.123	0.253	33.635	0.797	0.804	0.945
101	e	u	RA	UR	0.214	0.475	31.221	0.974	0.971	0.975
102	e	v	RA	UR	0.135	0.278	18.583	0.787	0.827	0.828
103	e	w	RA	UR	0.131	0.278	17.061	0.721	0.761	0.826
104	e	x	RA	UR	0.123	0.258	30.794	0.989	0.992	0.992
105	e	y	RA	UR	0.138	0.32	14.282	0.782	0.86	0.891
106	f	g	RA	RA	0.241	0.511	10.546	0.124	0.184	0.088
107	f	h	RA	RA	0.262	0.509	17.486	0.291	0.342	0.266
108	f	j	RA	UA	0.225	0.467	19.606	0.558	0.715	0.818
109	f	k	RA	UA	0.229	0.492	22.183	0.913	0.779	0.704
110	f	l	RA	UA	0.206	0.492	15.047	0.512	0.723	0.828
111	f	m	RA	UA	0.226	0.499	17.096	0.844	0.868	0.862
112	f	n	RA	UA	0.177	0.493	9.858	0.869	0.889	0.742
113	f	o	RA	UP	0.197	0.448	43.265	0.648	0.766	0.71
114	f	p	RA	UP	0.204	0.404	39.821	0.635	0.876	0.951
115	f	q	RA	UP	0.182	0.387	33.303	0.631	0.634	0.741
116	f	r	RA	UP	0.285	0.567	23.671	0.406	0.567	0.594
117	f	s	RA	UP	0.26	0.548	20.411	0.839	0.952	0.925
118	f	t	RA	UR	0.217	0.446	40.668	0.808	0.81	0.943
119	f	u	RA	UR	0.339	0.684	38.284	0.985	0.977	0.974
120	f	v	RA	UR	0.236	0.479	22.919	0.797	0.833	0.783
121	f	w	RA	UR	0.232	0.485	21.714	0.732	0.767	0.774
122	f	x	RA	UR	0.238	0.476	32.872	0.999	0.997	0.991
123	f	y	RA	UR	0.195	0.513	15.806	0.793	0.866	0.84
124	g	h	RA	RA	0.159	0.327	7.001	0.408	0.492	0.25
125	g	j	RA	UA	0.144	0.3	21.601	0.685	0.87	0.817
126	g	k	RA	UA	0.118	0.299	21.202	0.904	0.86	0.688
127	g	l	RA	UA	0.154	0.338	13.423	0.632	0.872	0.827
128	g	m	RA	UA	0.142	0.311	12.517	0.835	0.912	0.848
129	g	n	RA	UA	0.153	0.376	5.842	0.859	0.912	0.739
130	g	o	RA	UP	0.116	0.269	50.405	0.64	0.776	0.645
131	g	p	RA	UP	0.113	0.232	46.789	0.625	0.87	0.892
132	g	q	RA	UP	0.102	0.221	31.645	0.621	0.642	0.727
133	g	r	RA	UP	0.195	0.412	24.692	0.326	0.617	0.586
134	g	s	RA	UP	0.171	0.374	12.694	0.829	0.946	0.865
135	g	t	RA	UR	0.13	0.281	48.1	0.798	0.806	0.883
136	g	u	RA	UR	0.214	0.509	45.451	0.976	0.97	0.916
137	g	v	RA	UR	0.153	0.311	23.301	0.788	0.851	0.774
138	g	w	RA	UR	0.143	0.31	22.829	0.722	0.854	0.772
139	g	x	RA	UR	0.125	0.29	28.492	0.99	0.991	0.934
140	g	y	RA	UR	0.156	0.368	13.775	0.783	0.882	0.84
141	h	j	RA	UA	0.113	0.251	26.242	0.248	0.392	0.563
142	h	k	RA	UA	0.136	0.297	24.358	0.625	0.473	0.487
143	h	l	RA	UA	0.157	0.326	17.401	0.251	0.389	0.573
144	h	m	RA	UA	0.126	0.281	14.811	0.566	0.567	0.647
145	h	n	RA	UA	0.171	0.373	10.093	0.59	0.587	0.485
146	h	o	RA	UP	0.12	0.261	56.405	0.367	0.465	0.501
147	h	p	RA	UP	0.119	0.226	52.75	0.387	0.578	0.742
148	h	q	RA	UP	0.094	0.194	33.586	0.391	0.351	0.52
149	h	r	RA	UP	0.183	0.384	28.629	0.175	0.279	0.345
150	h	s	RA	UP	0.148	0.327	11.883	0.56	0.654	0.716
151	h	t	RA	UR	0.115	0.253	54.234	0.513	0.502	0.734
152	h	u	RA	UR	0.183	0.465	51.504	0.707	0.678	0.767
153	h	v	RA	UR	0.138	0.284	27.014	0.515	0.528	0.569
154	h	w	RA	UR	0.138	0.284	26.955	0.443	0.464	0.517
155	h	x	RA	UR	0.135	0.276	28.691	0.722	0.701	0.785
156	h	y	RA	UR	0.169	0.365	17.45	0.519	0.562	0.617
157	j	k	UA	UA	0.095	0.244	6.075	0.438	0.11	0.132
158	j	l	UA	UA	0.123	0.285	8.901	0.251	0.042	0.037
159	j	m	UA	UA	0.083	0.229	12.528	0.38	0.195	0.127
160	j	n	UA	UA	0.151	0.347	25.868	0.407	0.213	0.079
161	j	o	UA	UP	0.084	0.208	31.455	0.237	0.196	0.204
162	j	p	UA	UP	0.083	0.179	27.791	0.325	0.226	0.234
163	j	q	UA	UP	0.086	0.185	15.07	0.432	0.21	0.109
164	j	r	UA	UP	0.156	0.339	4.228	0.372	0.246	0.262
165	j	s	UA	UP	0.119	0.299	18.299	0.394	0.285	0.209
166	j	t	UA	UR	0.091	0.22	29.78	0.424	0.19	0.224
167	j	u	UA	UR	0.207	0.473	26.872	0.532	0.308	0.262
168	j	v	UA	UR	0.092	0.227	4.233	0.396	0.172	0.094
169	j	w	UA	UR	0.089	0.228	2.494	0.29	0.099	0.048
170	j	x	UA	UR	0.117	0.259	18.434	0.547	0.336	0.28
171	j	y	UA	UR	0.128	0.309	9.025	0.394	0.193	0.1
172	k	l	UA	UA	0.13	0.314	7.888	0.654	0.124	0.143
173	k	m	UA	UA	0.091	0.251	9.566	0.041	0.103	0.16
174	k	n	UA	UA	0.152	0.376	26.346	0.035	0.119	0.067
175	k	o	UA	UP	0.093	0.232	36.253	0.247	0.108	0.118
176	k	p	UA	UP	0.095	0.202	32.651	0.271	0.118	0.267
177	k	q	UA	UP	0.082	0.188	11.131	0.261	0.215	0.026
178	k	r	UA	UP	0.144	0.35	5.042	0.578	0.306	0.159
179	k	s	UA	UP	0.122	0.31	14.392	0.046	0.19	0.242
180	k	t	UA	UR	0.084	0.224	34.856	0.152	0.087	0.257
181	k	u	UA	UR	0.191	0.496	31.922	0.106	0.213	0.295
182	k	v	UA	UR	0.091	0.239	3.241	0.101	0.077	0.089
183	k	w	UA	UR	0.087	0.242	4.407	0.189	0.026	0.085
184	k	x	UA	UR	0.117	0.275	12.564	0.12	0.241	0.313
185	k	y	UA	UR	0.139	0.339	7.438	0.093	0.092	0.152
186	l	m	UA	UA	0.123	0.307	4.28	0.592	0.202	0.09
187	l	n	UA	UA	0.15	0.38	18.459	0.617	0.219	0.09
188	l	o	UA	UP	0.111	0.261	39.976	0.4	0.2	0.191
189	l	p	UA	UP	0.111	0.221	36.298	0.472	0.235	0.198
190	l	q	UA	UP	0.097	0.211	18.807	0.572	0.236	0.119
191	l	r	UA	UP	0.188	0.406	11.367	0.415	0.271	0.273
192	l	s	UA	UP	0.158	0.362	10.2	0.589	0.288	0.173
193	l	t	UA	UR	0.121	0.269	38.099	0.58	0.193	0.189
194	l	u	UA	UR	0.229	0.551	35.242	0.736	0.31	0.226
195	l	v	UA	UR	0.128	0.286	9.896	0.545	0.177	0.067
196	l	w	UA	UR	0.118	0.28	9.597	0.471	0.113	0.058
197	l	x	UA	UR	0.15	0.311	17.876	0.75	0.337	0.244
198	l	y	UA	UR	0.094	0.293	0.822	0.576	0.204	0.063
199	m	n	UA	UA	0.148	0.359	18.169	0.028	0.018	0.179
200	m	o	UA	UP	0.088	0.222	43.923	0.2	0.132	0.206
201	m	p	UA	UP	0.092	0.201	40.25	0.222	0.065	0.12
202	m	q	UA	UP	0.084	0.193	19.227	0.28	0.277	0.138
203	m	r	UA	UP	0.162	0.365	14.088	0.519	0.404	0.324
204	m	s	UA	UP	0.108	0.292	5.952	0.037	0.092	0.098
205	m	t	UA	UR	0.094	0.235	42.136	0.176	0.126	0.123
206	m	u	UA	UR	0.217	0.503	39.256	0.142	0.109	0.14
207	m	v	UA	UR	0.107	0.258	12.38	0.101	0.074	0.073
208	m	w	UA	UR	0.091	0.246	12.614	0.141	0.126	0.134
209	m	x	UA	UR	0.109	0.259	16.304	0.156	0.137	0.159
210	m	y	UA	UR	0.134	0.335	3.746	0.083	0.04	0.027
211	n	o	UA	UP	0.131	0.318	52.67	0.225	0.127	0.182
212	n	p	UA	UP	0.143	0.285	49.148	0.247	0.058	0.285
213	n	q	UA	UP	0.115	0.261	37.082	0.283	0.291	0.05
214	n	r	UA	UP	0.212	0.461	29.354	0.544	0.423	0.18
215	n	s	UA	UP	0.164	0.411	18.48	0.04	0.077	0.26
216	n	t	UA	UR	0.139	0.32	50.169	0.179	0.121	0.275
217	n	u	UA	UR	0.248	0.615	47.681	0.118	0.093	0.312
218	n	v	UA	UR	0.168	0.364	28.124	0.104	0.069	0.104
219	n	w	UA	UR	0.159	0.359	27.42	0.167	0.143	0.045
220	n	x	UA	UR	0.161	0.352	34.289	0.131	0.123	0.331
221	n	y	UA	UR	0.145	0.407	18.937	0.086	0.034	0.151
222	o	p	UP	UP	0.065	0.154	3.679	0.11	0.125	0.229
223	o	q	UP	UP	0.072	0.164	36.908	0.192	0.173	0.138
224	o	r	UP	UP	0.152	0.334	31.279	0.348	0.302	0.193
225	o	s	UP	UP	0.109	0.266	49.752	0.195	0.184	0.217
226	o	t	UP	UR	0.068	0.184	3.013	0.177	0.038	0.219
227	o	u	UP	UR	0.206	0.452	4.989	0.342	0.206	0.256
228	o	v	UP	UR	0.102	0.23	33.037	0.151	0.065	0.14
229	o	w	UP	UR	0.091	0.222	31.998	0.065	0.135	0.17
230	o	x	UP	UR	0.102	0.226	44.961	0.356	0.234	0.274
231	o	y	UP	UR	0.116	0.289	40.277	0.175	0.099	0.201
232	p	q	UP	UP	0.066	0.135	33.723	0.107	0.28	0.248
233	p	r	UP	UP	0.126	0.261	27.699	0.304	0.411	0.431
234	p	s	UP	UP	0.11	0.237	46.085	0.217	0.082	0.024
235	p	t	UP	UR	0.075	0.166	2.847	0.156	0.092	0.016
236	p	u	UP	UR	0.185	0.373	1.803	0.365	0.104	0.028
237	p	v	UP	UR	0.094	0.191	29.445	0.166	0.069	0.182
238	p	w	UP	UR	0.083	0.187	28.373	0.105	0.14	0.241
239	p	x	UP	UR	0.099	0.198	41.627	0.38	0.133	0.047
240	p	y	UP	UR	0.125	0.254	36.601	0.17	0.048	0.137
241	q	r	UP	UP	0.154	0.293	11.043	0.305	0.161	0.188
242	q	s	UP	UP	0.1	0.223	22.092	0.243	0.36	0.222
243	q	t	UP	UR	0.074	0.168	36.386	0.139	0.202	0.237
244	q	u	UP	UR	0.178	0.361	33.579	0.354	0.383	0.276
245	q	v	UP	UR	0.098	0.199	10.919	0.183	0.23	0.065
246	q	w	UP	UR	0.088	0.195	12.578	0.19	0.2	0.06
247	q	x	UP	UR	0.093	0.191	8.69	0.368	0.409	0.295
248	q	y	UP	UR	0.097	0.229	18.225	0.197	0.265	0.129
249	r	s	UP	UP	0.167	0.395	19.303	0.514	0.492	0.405
250	r	t	UP	UR	0.146	0.326	29.965	0.464	0.335	0.422
251	r	u	UP	UR	0.226	0.59	27.03	0.661	0.515	0.459
252	r	v	UP	UR	0.116	0.309	1.806	0.468	0.362	0.246
253	r	w	UP	UR	0.128	0.323	1.972	0.395	0.288	0.213
254	r	x	UP	UR	0.179	0.362	15.605	0.676	0.541	0.478
255	r	y	UP	UR	0.207	0.465	11.203	0.468	0.397	0.295
256	s	t	UR	UP	0.11	0.268	48.021	0.154	0.165	0.025
257	s	u	UR	UP	0.219	0.598	45.129	0.146	0.022	0.053
258	s	v	UP	UR	0.111	0.277	17.515	0.063	0.135	0.157
259	s	w	UR	UP	0.107	0.277	18.067	0.137	0.214	0.216
260	s	x	UR	UP	0.13	0.302	16.814	0.161	0.051	0.071
261	s	y	UP	UR	0.173	0.41	9.698	0.046	0.099	0.114
262	t	u	UR	UR	0.161	0.443	2.936	0.236	0.187	0.039
263	t	v	UR	UR	0.102	0.234	31.681	0.091	0.051	0.172
264	t	w	UR	UR	0.089	0.225	30.524	0.13	0.114	0.231
265	t	x	UR	UR	0.104	0.233	44.181	0.251	0.216	0.057
266	t	y	UR	UR	0.123	0.29	38.446	0.141	0.087	0.14
267	u	v	UR	UR	0.198	0.469	28.746	0.201	0.157	0.21
268	u	w	UR	UR	0.201	0.476	27.592	0.288	0.237	0.269
269	u	x	UR	UR	0.202	0.475	41.301	0.014	0.03	0.019
270	u	y	UR	UR	0.241	0.609	35.576	0.192	0.121	0.165
271	v	w	UR	UR	0.052	0.18	1.798	0.108	0.104	0.06
272	v	x	UR	UR	0.135	0.272	14.474	0.216	0.186	0.229
273	v	y	UR	UR	0.141	0.326	9.657	0.049	0.036	0.062
274	w	x	UR	UR	0.117	0.262	16.236	0.303	0.266	0.288
275	w	y	UR	UR	0.138	0.332	9.506	0.124	0.115	0.107
276	x	y	UR	UR	0.144	0.327	17.091	0.206	0.15	0.184

## Sheet: Ho_individual
Site ID	Individual ID	Habitat type	Ho
a	1	RA	0.0256
a	2	RA	0.0312
a	3	RA	0.0245
a	4	RA	0.0238
a	5	RA	0.0259
a	6	RA	0.021
b	1	RA	0.0254
b	2	RA	0.0205
b	3	RA	0.1325
b	4	RA	0.0236
b	5	RA	0.022
b	6	RA	0.0308
b	7	RA	0.0254
b	8	RA	0.0205
c	1	RA	0.0244
c	2	RA	0.1369
c	3	RA	0.0245
c	4	RA	0.0247
c	5	RA	0.0245
c	6	RA	0.0262
c	7	RA	0.0261
c	8	RA	0.0261
d	1	RA	0.0305
d	2	RA	0.0268
d	3	RA	0.0251
d	4	RA	0.03
d	5	RA	0.0313
e	1	RA	0.0242
e	2	RA	0.0292
e	3	RA	0.0172
e	4	RA	0.0206
e	5	RA	0.0224
e	6	RA	0.0291
e	7	RA	0.0174
e	8	RA	0.0205
f	1	RA	0.0291
f	2	RA	0.0314
f	3	RA	0.0207
f	4	RA	0.0329
f	5	RA	0.0314
f	6	RA	0.0256
f	7	RA	0.029
f	8	RA	0.037
g	1	RA	0.0264
g	2	RA	0.0264
g	3	RA	0.0227
g	4	RA	0.0262
g	5	RA	0.0296
g	6	RA	0.0263
g	7	RA	0.0263
g	8	RA	0.0337
h	1	RA	0.0271
h	2	RA	0.0221
h	3	RA	0.0204
h	4	RA	0.0272
h	5	RA	0.0254
h	6	RA	0.0256
h	7	RA	0.024
h	8	RA	0.0254
j	1	UA	0.0222
j	2	UA	0.0332
j	3	UA	0.0243
j	4	UA	0.0258
j	5	UA	0.0243
j	6	UA	0.0243
j	7	UA	0.0243
j	8	UA	0.0325
k	1	UA	0.0242
k	2	UA	0.0348
k	3	UA	0.0226
k	4	UA	0.0335
k	5	UA	0.0246
k	6	UA	0.0295
k	7	UA	0.0276
l	1	UA	0.073
l	2	UA	0.0195
l	3	UA	0.0465
l	4	UA	0.0222
l	5	UA	0.0173
l	6	UA	0.0242
l	7	UA	0.0224
l	8	UA	0.0189
m	1	UA	0.0276
m	2	UA	0.0312
m	3	UA	0.0279
m	4	UA	0.026
m	5	UA	0.0262
m	6	UA	0.0225
m	7	UA	0.026
m	8	UA	0.0254
n	1	UA	0.0337
n	2	UA	0.0273
n	3	UA	0.038
n	4	UA	0.0253
n	5	UA	0.0284
o	1	UP	0.026
o	2	UP	0.0292
o	3	UP	0.0274
o	4	UP	0.0257
o	5	UP	0.024
o	6	UP	0.0254
o	7	UP	0.0289
o	8	UP	0.0255
p	1	UP	0.0271
p	2	UP	0.0309
p	3	UP	0.0305
p	4	UP	0.0321
p	5	UP	0.0248
p	6	UP	0.0289
p	7	UP	0.2031
p	8	UP	0.0253
q	1	UP	0.0308
q	2	UP	0.0272
q	3	UP	0.0259
q	4	UP	0.027
q	5	UP	0.0204
q	6	UP	0.0238
q	7	UP	0.0239
q	8	UP	0.0239
r	1	UP	0.0247
r	2	UP	0.0265
r	3	UP	0.0214
r	4	UP	0.0279
r	5	UP	0.0248
r	6	UP	0.0245
r	7	UP	0.0321
r	8	UP	0.0234
s	1	UP	0.027
s	2	UP	0.0254
s	3	UP	0.0256
s	4	UP	0.0238
s	5	UP	0.0274
s	6	UP	0.0271
s	7	UP	0.0306
s	8	UP	0.0274
t	1	UR	0.026
t	2	UR	0.0297
t	3	UR	0.0259
t	4	UR	0.0256
t	5	UR	0.0276
t	6	UR	0.0223
t	7	UR	0.0241
t	8	UR	0.0295
u	1	UR	0.0281
u	2	UR	0.0285
u	3	UR	0.025
u	4	UR	0.0287
u	5	UR	0.0263
u	6	UR	0.025
u	7	UR	0.0248
u	8	UR	0.0327
v	1	UR	0.0237
v	2	UR	0.0222
v	3	UR	0.0306
v	4	UR	0.0222
v	5	UR	0.0245
v	6	UR	0.017
v	7	UR	0.0263
v	8	UR	0.0256
w	1	UR	0.0191
w	2	UR	0.0175
w	3	UR	0.0236
w	4	UR	0.0208
w	5	UR	0.0262
w	6	UR	0.0261
w	7	UR	0.0264
x	1	UR	0.0177
x	2	UR	0.0306
x	3	UR	0.0306
x	4	UR	0.0289
x	5	UR	0.0275
x	6	UR	0.2377
y	1	UR	0.0247
y	2	UR	0.0262
y	3	UR	0.0224
y	4	UR	0.0257
y	5	UR	0.0173
y	6	UR	0.0258
y	7	UR	0.0295
y	8	UR	0.0258
