# Supplementary material for: Habitat diversification associated with urban development has a little effect on genetic structure in the annual native plant Commelina communis in an East Asian megacity
Source: Ecol Evol. 2024 Feb 21;14(2):e10975. doi: 10.1002/ece3.10975 (PMC10880129; doi:10.1002/ece3.10975)
Supplement: Supplementary file 1 — Data S1. [file ECE3-14-e10975-s001.zip › Table_IBD1205.xlsx]

## Sheet: Table S1
		Table S1 The information of site and genetic diversity for 25 study populations. Habitat types and their abbreviations, locations, number of maternal plants from whom seed was collected (S), number of germinated plants whose leaves were collected in the greenhouse (G), number of plants whose leaves were collected in the field (F), number of plants whose leaves could not be sampled in the greenhou…
		Site ID	Prefecture	Habitat type	Type	Latitude	Longitude	Sampling						NA			AR			HO			HE			FIS			HWE
								S	G	F	M	N		Mean	95% CI		Mean	95% CI		Mean	95% CI		Mean	95% CI		Mean	95% CI		P
		a	Kyoto	agricultural land	RA	35.111	135.822	15	8	0	2	6		1.40236	(1.363-1.442)		1.3313	(1.298-1.365)		0.025533	(0.015-0.036)		0.179798	(0.161-0.198)		0.85799	(0.785-0.899)		< 0.001
		b	Kyoto	agricultural land	RA	35.027	135.675	6	5	3	0	8		1.27973	(1.244-1.316)		1.18572	(1.160-1.212)		0.037599	(0.026-0.049)		0.092935	(0.079-0.106)		0.59543	(0.463-0.641)		< 0.001
		c	Kyoto	agricultural land	RA	34.9655	135.66	2	2	6	0	8		1.33851	(1.300-1.377)		1.24675	(1.217-1.277)		0.038336	(0.028-0.049)		0.127344	(0.111-0.143)		0.698959	(0.622-0.761)		< 0.001
		d	Osaka	agricultural land	RA	34.8814	135.524	1	0	5	0	5		1.20455	(1.170-1.239)		1.16805	(1.139-1.197)		0.028314	(0.015-0.041)		0.087342	(0.072-0.102)		0.675822	(0.570-0.820)		< 0.001
		e	Hyogo	agricultural land	RA	34.9347	135.392	4	3	5	0	8		1.36102	(1.322-1.400)		1.28681	(1.255-1.319)		0.023184	(0.013-0.034)		0.152875	(0.135-0.170)		0.848347	(0.775-0.901)		< 0.001
		f	Hyogo	agricultural land	RA	34.9263	135.315	7	5	3	0	8		1.30204	(1.261-1.343)		1.20174	(1.173-1.230)		0.029118	(0.016-0.042)		0.09938	(0.085-0.114)		0.707004	(0.666-0.845)		< 0.001
		g	Hyogo	agricultural land	RA	34.8411	135.264	4	3	5	0	8		1.33795	(1.299-1.377)		1.26072	(1.230-1.292)		0.026894	(0.016-0.038)		0.136265	(0.120-0.153)		0.802635	(0.729-0.870)		< 0.001
		h	Hyogo	agricultural land	RA	34.79	135.219	3	2	6	0	8		1.33895	(1.301-1.377)		1.25892	(1.229-1.289)		0.024663	(0.014-0.035)		0.135339	(0.119-0.152)		0.817771	(0.746-0.882)		< 0.001
		i	Kyoto	agricultural land	UA	34.8815	135.762	0	0	5	0	5		/	/		/	/		/	/		/	/		/	/		NA
		j	Osaka	agricultural land	UA	34.8377	135.501	7	4	4	0	8		1.36395	(1.325-1.403)		1.28614	(1.254-1.318)		0.0263	(0.015-0.037)		0.150763	(0.134-0.168)		0.825556	(0.763-0.893)		< 0.001
		k	Osaka	agricultural land	UA	34.784	135.486	8	4	4	1	7		1.33106	(1.293-1.369)		1.27	(1.238-1.302)		0.02832	(0.017-0.039)		0.145766	(0.128-0.164)		0.80572	(0.722-0.865)		< 0.001
		l	Hyogo	agricultural land	UA	34.8143	135.408	8	5	3	0	8		1.30508	(1.268-1.342)		1.22064	(1.193-1.249)		0.031205	(0.020-0.042)		0.111975	(0.097-0.127)		0.721326	(0.665-0.815)		< 0.001
		m	Hyogo	agricultural land	UA	34.7825	135.381	4	4	4	0	8		1.34247	(1.304-1.381)		1.26011	(1.229-1.291)		0.027122	(0.015-0.039)		0.13666	(0.120-0.153)		0.801536	(0.741-0.885)		< 0.001
		n	Hyogo	agricultural land	UA	34.8807	135.222	8	4	4	3	5		1.25618	(1.220-1.292)		1.21893	(1.188-1.25)		0.030477	(0.019-0.042)		0.120465	(0.103-0.138)		0.747006	(0.605-0.796)		< 0.001
		o	Kyoto	park	UP	35.0037	135.78	13	4	4	0	8		1.36931	(1.33-1.408)		1.28629	(1.255-1.318)		0.026921	(0.015-0.038)		0.150426	(0.133-0.167)		0.821033	(0.760-0.892)		< 0.001
		p	Kyoto	park	UP	34.9866	135.746	8	5	3	0	8		1.47579	(1.436-1.516)		1.33993	(1.309-1.371)		0.051157	(0.040-0.063)		0.175213	(0.158-0.192)		0.708031	(0.627-0.739)		< 0.001
		q	Osaka	park	UP	34.7171	135.576	10	4	4	0	8		1.48911	(1.449-1.529)		1.37261	(1.340-1.405)		0.025485	(0.015-0.036)		0.195481	(0.178-0.213)		0.869632	(0.817-0.912)		< 0.001
		r	Osaka	park	UP	34.8096	135.532	3	2	6	0	8		1.26379	(1.228-1.300)		1.15206	(1.130-1.174)		0.026262	(0.014-0.038)		0.071264	(0.061-0.082)		0.63148	(0.644-0.832)		< 0.001
		s	Hyogo	park	UP	34.7436	135.336	2	1	7	0	8		1.22559	(1.192-1.259)		1.15579	(1.131-1.180)		0.026665	(0.015-0.038)		0.078233	(0.066-0.091)		0.659152	(0.611-0.822)		< 0.001
		t	Kyoto	roadside	UR	35.0121	135.749	6	3	5	0	8		1.3854	(1.346-1.425)		1.28192	(1.251-1.313)		0.026831	(0.015-0.038)		0.147051	(0.130-0.164)		0.817538	(0.751-0.880)		< 0.001
		u	Kyoto	roadside	UR	34.9925	135.727	9	5	3	0	8		1.0453	(1.028-1.062)		1.03211	(1.019-1.045)		0.027315	(0.015-0.040)		0.015648	(0.009-0.022)		-0.745527	(-0.713--0.330)		< 0.001
		v	Osaka	roadside	UR	34.8014	135.515	8	5	3	0	8		1.35025	(1.312-1.389)		1.28852	(1.256-1.321)		0.024474	(0.014-0.035)		0.154611	(0.137-0.172)		0.841704	(0.763-0.894)		< 0.001
		w	Osaka	roadside	UR	34.8175	135.513	7	2	6	1	7		1.36192	(1.323-1.401)		1.26465	(1.235-1.294)		0.023034	(0.013-0.033)		0.136323	(0.120-0.152)		0.831037	(0.779-0.901)		< 0.001
		x	Osaka	roadside	UR	34.672	135.499	3	2	4	0	6		1.36993	(1.331-1.409)		1.28762	(1.256-1.319)		0.061712	(0.050-0.074)		0.149662	(0.133-0.167)		0.58766	(0.436-0.570)		< 0.001
		y	Hyogo	roadside	UR	34.807	135.409	4	1	7	0	8		1.22184	(1.188-1.256)		1.19376	(1.164-1.224)		0.024805	(0.013-0.037)		0.10759	(0.091-0.125)		0.769449	(0.644-0.855)		< 0.001

## Sheet: Table S2
Table S2 Population genetic statistics and PCoA results of MIG-seq data for the different Stacks settings (b1: m3/M3/N5/n3, b2: m3/M2/N4/n2, b3: m3/M4/N6/n4, Original: m3/M2/N2/n2). Observed heterozygosity (HO), unbiased expected heterozygosity (HE), genetic divergence (FST), inbreeding coefficient (FIS). The values of PCoA were the percentage of variation explained by the first and second axes.
			Population genetic statistic					PCoA
Stacks settings	Loci		Ho	HE	FST	FIS		Axis 1	Axis 2
b1	531		0.039	0.134	0.324	0.711		13.071	9.835
b2	579		0.034	0.13	0.33	0.736		13.136	9.947
b3	476		0.037	0.134	0.323	0.726		13.087	9.763
Original	607		0.03	0.128	0.333	0.765		13.09	9.86

## Sheet: Table S3
	Table S3 Results of the generalized linear model (GLM) analyses are presented. The estimated coefficients for explanatory variables are shown. Variables in bold indicate significance at P < 0.05: RA was baselines.
	Response variable/			Estimated		S.E.		T value		P	AIC
	explanatory variable			coefficient
	Expected heterozygosity/										-78.556
	Intercept			0.1264		0.014811		8.535		<0.001
	UA			0.0067		0.0238		0.281		0.781
	UP			0.0077		0.0238		0.323		0.75
	UR			-0.0079		0.0226		-0.35		0.73
	Allelic richness/										-49.507
	Intercept			1.2425		0.027127		45.803		<0.001
	UA			0.008664		0.0437		0.198		0.845
	UP			0.01883		0.043741		0.431		0.671
	UR			-0.00177		0.04143		-0.428		0.673
	Inbreeding coefficient/										19.297
	Intercept			0.75049		0.11374		6.598		<0.001
	UA			0.02973		0.1834		0.162		0.873
	UP			-0.01263		0.1834		-0.069		0.946
	UR			-0.23352		0.17375		-1.344		0.194
	Observed heterozygosity/										-149.055
	Intercept			0.0292051		0.003409		8.565		<0.001
	UA			-0.00052		0.00549		-0.095		0.926
	UP			0.002092		0.0054		0.381		0.707
	UR			0.0021		0.0052		0.414		0.683
	The average number of alleles/ locus/										-39.614
	Intercept			1.3206		0.0333		39.616		<0.001
	UA			-0.000892		0.053752		-0.017		0.987
	UP			0.04408		0.05375		0.82		0.422
	UR			-0.0315		0.05092		-0.619		0.543
	Expected heterozygosity/										-83.965
	Intercept			0.127		0.008		15.7861		<0.001
	Allelic richness/										-54.706
	Intercept			1.243		0.0148		83.7551		<0.001
	Inbreeding coefficient/										16.14
	Intercept			0.6956		0.0649		10.707		<0.001
	Observed heterozygosity/										-154.631
	Intercept			0.03		0.0018		16.2376		<0.001
	The average number of alleles/ locus/										-43.589
	Intercept			1.3217		0.0187		70.6037		<0.001
	Expected heterozygosity/										-79.832
	Intercept			0.3312		0.1758		1.884		0.0742
	Developed land area (250m)			-1e-07		0		-1.181		0.2516
	Agricultural land area (250m)			-1e-07		0		-1.07		0.2973
	Forest land area (250m)			-1e-07		0		-1.201		0.2438
	Allelic richness/										-50.89
	Intercept			1.653		0.3213		5.144		<0.001
	Developed land area (250m)			0		0		-1.301		0.208
	Agricultural land area (250m)			0		0		-1.186		0.25
	Forest land area (250m)			0		0		-1.292		0.211
	Inbreeding coefficient/										18.182
	Intercept			2.459		1.355		1.822		0.0835
	Developed land area (250m)			1e-06		0		-1.395		0.1784
	Agricultural land area (250m)			1e-06		0		-1.175		0.2536
	Forest land area (250m)			1e-06		0		-1.222		0.2361
	Observed heterozygosity/										150.64
	Intercept			-0.002		0.00402		-0.052		0.959
	Developed land area (250m)			0		0		0.852		0.404
	Agricultural land area (250m)			0		0		0.787		0.441
	Forest land area (250m)			0		0		0.631		0.535
	The average number of alleles/ locus/										-41.176
	Intercept			1.982		0.3934		5.038		<0.001
	Developed land area (250m)			0		0		-1.717		0.101
	Agricultural land area (250m)			0		0		-1.591		0.127
	Forest land area (250m)			0		0		-1.646		0.115
	Expected heterozygosity/										-78.933
	Intercept			0.1264		0.159		1.455		0.161
	Developed land area (500m)			-1e-07		0		-0.685		0.501
	Agricultural land area (500m)			-1e-07		0		-0.479		0.637
	Forest land area (500m)			-1e-07		0		-0.707		0.488
	Allelic richness/										-49.755
	Intercept			1.454		0		4.978		<0.001
	Developed land area (500m)			0		0		-0.752		0.461
	Agricultural land area (500m)			0		0		-0.547		0.59
	Forest land area (500m)			0		0		-0.759		0.457
	Inbreeding coefficient/										19.422
	Intercept			1.813		0.11374		1.469		0.157
	Developed land area (500m)			1e-06		0.1834		-0.991		0.334
	Agricultural land area (500m)			1e-06		0.1834		-0.672		0.509
	Forest land area (500m)			1e-06		0.17375		-0.847		0.407
	Observed heterozygosity/										-152.35
	Intercept			-0.017		0.0344		-0.494		0.627
	Developed land area (500m)			0		0		1.436		0.166
	Agricultural land area (500m)			0		0		1.252		0.225
	Forest land area (500m)			0		0		1.218		0.238
	The average number of alleles/ locus/										-39.109
	Intercept			1.67		0.3645		4.58		<0.001
	Developed land area (500m)			0		0		-0.992		0.333
	Agricultural land area (500m)			0		0		-0.776		0.446
	Forest land area (500m)			0		0		-0.979		0.339
	Expected heterozygosity/										-78.247
	Intercept			0.1458		0.2232		0.653		0.521
	Developed land area (1km)			-1e-07		0		-0.106		0.917
	Agricultural land area (1km)			-1e-07		0		0.073		0.943
	Forest land area (1km)			-1e-07		0		-0.117		0.908
	Allelic richness/										-48.942
	Intercept			1.301		0.411		3.164		0.0048
	Developed land area (1km)			0		0		-0.16		0.8714
	Agricultural land area (1km)			0		0		-0.001		0.9991
	Forest land area (1km)			0		0		-0.165		0.8704
	Inbreeding coefficient/										18.059
	Intercept			2.711		1.66		1.633		0.118
	Developed land area (1km)			1e-06		0		-1.3		0.208
	Agricultural land area (1km)			1e-06		0		-0.823		0.42
	Forest land area (1km)			1e-06		0		-1.207		0.242
	Observed heterozygosity/										-154.67
	Intercept			0.0576		0.04542		-1.269		0.219
	Developed land area (1km)			0		0		2.006		0.0586
	Agricultural land area (1km)			0		0		1.625		0.1198
	Forest land area (1km)			0		0		1.871		0.0761
	The average number of alleles/ locus/										-37.833
	Intercept			1.486		0.5181		2.869		0.0094
	Developed land area (1km)			0		0		-0.334		0.7417
	Agricultural land area (1km)			0		0		-0.203		0.8413
	Forest land area (1km)			0		0		-0.336		0.74068
